# Supplementary material for: A Quantitative Evaluation of the Performance of the Low-Cost AudioMoth Acoustic Recording Unit
Source: Sensors (Basel). 2023 Jun 1;23(11):5254. doi: 10.3390/s23115254 (PMC10256106; doi:10.3390/s23115254)
Supplement: Supplementary file 1 [file sensors-23-05254-s001.zip]

Archive with 1 entries (1 files):
- sensors-2410301-supplementary.pdf
